# Supplementary material for: m6A-induced lncRNA RP11 triggers the dissemination of colorectal cancer cells via upregulation of Zeb1
Source: Mol Cancer. 2019 Apr 13;18:87. doi: 10.1186/s12943-019-1014-2 (PMC6461827; doi:10.1186/s12943-019-1014-2)
Supplement: Supplementary file 2 — Table S1. The clinic pathological features of clinical CRC tissues (n = 32). Table S2. Sequences of primers. Table S3. The information of 8 lncRNAs. Table S4. The protein information of RP11 pull down/MS analysis. Table S5. Factors related to the stability of Zeb1 in cancer cells. (ZIP 279 kb) [file 12943_2019_1014_MOESM2_ESM.zip]

Archive with 5 entries (5 files):
- 12943_2019_1014_MOESM2_ESM/Table S1.docx
- 12943_2019_1014_MOESM2_ESM/Table S2 Sequences of primers.docx
- 12943_2019_1014_MOESM2_ESM/Table S3 .xlsx
- 12943_2019_1014_MOESM2_ESM/Table S4 .xlsx
- 12943_2019_1014_MOESM2_ESM/Table S5 .docx
