# Supplementary material for: m6A-induced lncRNA RP11 triggers the dissemination of colorectal cancer cells via upregulation of Zeb1
Source: Mol Cancer. 2019 Apr 13;18:87. doi: 10.1186/s12943-019-1014-2 (PMC6461827; doi:10.1186/s12943-019-1014-2)
Supplement: Supplementary file 2 — Table S1. The clinic pathological features of clinical CRC tissues (n = 32). Table S2. Sequences of primers. Table S3. The information of 8 lncRNAs. Table S4. The protein information of RP11 pull down/MS analysis. Table S5. Factors related to the stability of Zeb1 in cancer cells. (ZIP 279 kb) [file 12943_2019_1014_MOESM2_ESM.zip › 12943_2019_1014_MOESM2_ESM/Table S3 .xlsx]

## Sheet: G3vsG4 and G1vsG2 and G3vsG1
Stage I vs normal
ProbeName	p	Regulation	FC (abs)	FC	Log FC	17A	25A	44A	17B	25B	44B	type	EntrezGeneID	Genesymbol	Gene_Name	Destription	GO(Avadis)	Probe_Chr	Probe_Strand	Probe_Start	Probe_End_	Genomic_Chr	Genomic_Start	Genomic_End	Target_id	Lnc_Chr	Lnc_Strand	Lnc_start	Lnc_end	Lnc_Source
pl099356	0.0230675	up	8.97001	8.97001	3.16511	1.05182	1.45931	0.727354	-2.60236	-0.727354	-2.92712	lncRNA						chr13	+	51184909	51184968				LIT1923	chr13	+	50964333	51298199	NCBI
pl101939	0.0111521	up	6.12148	6.12148	2.61388	0.908138	1.23727	0.867419	-1.76537	-0.867419	-2.19602	lncRNA						chr13	+	51076753	51076812					chr13	+	50964333	51107996	UCSC
CUST_8502_PI428631609	0.0214239	up	30.922	30.922	4.95056	1.93517	2.16651	1.62563	-1.55271	-3.66605	-3.90561	lncRNA			RP11-138J23.1			chr5	+	374	433				ENST00000514769	chr5	+	103415612	103441104	gencode
CUST_9335_PI428631609	0.0357266	up	28.6512	28.6512	4.84053	2.55171	1.80131	2.54651	-1.24226	-2.2093	-4.17049	lncRNA			AC123023.1			chr3	+	345	404				ENST00000455974	chr3	+	34244736	34310303	gencode
pl096586	0.0197686	up	2.2887	2.2887	1.19453	1.49639	0.293436	0.0384989	-0.0384991	-0.748816	-0.967959	lncRNA						chr13	+	113584219	113584278				uc001vso	chr13	+	113556508	113612477	UCSC
pl042761	0.0206268	up	2.26575	2.26575	1.17999	0.769389	0.155631	0.817423	-0.270713	-0.821862	-0.704957	lncRNA						chr19	-	14164180	14164239				BC007663	chr19	-	14164180	14165785	NCBI
pl079508	0.0155123	up	2.46209	2.46209	1.29988	0.296108	0.421337	-0.0599723	-1.32851	-0.753735	-1.15993	lncRNA						chr13	+	51171196	51171255				LIT1923	chr13	+	50964333	51298199	NCBI
pl108801	0.0284664	up	2.91139	2.91139	1.54171	0.105147	0.361345	0.544191	-0.90492	-1.44339	-1.26614	lncRNA						chr2	-	112069783	112069842					chr2	-	111997376	112123246	Agilent
Stage IV vs normal
ProbeName	p	Regulation	FC (abs)	FC	Log FC	24A	45A	49A	24B	45B	49B	type	EntrezGeneID	Genesymbol	Gene_Name	Destription	GO(Avadis)	Probe_Chr	Probe_Strand	Probe_Start	Probe_End_	Genomic_Chr	Genomic_Start	Genomic_End	Target_id	Lnc_Chr	Lnc_Strand	Lnc_start	Lnc_end	Lnc_Source
pl099356	0.0334594	up	24.1481	24.1481	4.59384	3.10486	2.21335	1.81959	-2.50575	-3.07802	-1.05995	lncRNA						chr13	+	51184909	51184968				LIT1923	chr13	+	50964333	51298199	NCBI
pl101939	0.0358585	up	17.5497	17.5497	4.13338	2.61696	1.98902	1.73092	-3.11711	-1.48553	-1.46058	lncRNA						chr13	+	51076753	51076812					chr13	+	50964333	51107996	UCSC
CUST_8502_PI428631609	0.00317758	up	53.3244	53.3244	5.73672	3.04452	1.59294	1.55271	-3.33305	-3.90829	-3.77866	lncRNA			RP11-138J23.1			chr5	+	374	433				ENST00000514769	chr5	+	103415612	103441104	gencode
CUST_9335_PI428631609	0.0351282	up	49.4589	49.4589	5.62816	3.67625	2.78177	1.24226	-3.65469	-3.15606	-2.37343	lncRNA			AC123023.1			chr3	+	345	404				ENST00000455974	chr3	+	34244736	34310303	gencode
pl096586	0.0327257	up	7.14343	7.14343	2.83662	2.95718	2.51032	1.63799	-0.82815	-0.246228	-0.329972	lncRNA						chr13	+	113584219	113584278				uc001vso	chr13	+	113556508	113612477	UCSC
pl042761	0.0224489	up	5.62876	5.62876	2.49282	2.04533	2.83212	1.67784	-0.450101	-0.317433	-0.155631	lncRNA						chr19	-	14164180	14164239				BC007663	chr19	-	14164180	14165785	NCBI
pl079508	0.0404039	up	5.26533	5.26533	2.39652	1.88206	1.01746	0.86413	0.0599725	-0.963955	-2.52194	lncRNA						chr13	+	51171196	51171255				LIT1923	chr13	+	50964333	51298199	NCBI
pl108801	0.0353756	up	5.22421	5.22421	2.38521	1.69788	1.03408	1.97939	-0.105147	-1.02319	-1.31595	lncRNA						chr2	-	112069783	112069842					chr2	-	111997376	112123246	Agilent
Stage I vs Stage IV
ProbeName	p	Regulation	FC (abs)	FC	Log FC	17A	25A	44A	24A	45A	49A	type	EntrezGeneID	Genesymbol	Gene_Name	Destription	GO(Avadis)	Probe_Chr	Probe_Strand	Probe_Start	Probe_End_	Genomic_Chr	Genomic_Start	Genomic_End	Target_id	Lnc_Chr	Lnc_Strand	Lnc_start	Lnc_end	Lnc_Source
pl099356	0.0404677	down	2.6921	-2.6921	-0.699922	1.05182	1.45931	0.727354	3.10486	2.21335	1.81959	lncRNA						chr13	+	51184909	51184968				LIT1923	chr13	+	50964333	51298199	NCBI
pl101939	0.0183402	down	2.86691	-2.86691	-0.658113	0.908138	1.23727	0.867419	2.61696	1.98902	1.73092	lncRNA						chr13	+	51076753	51076812					chr13	+	50964333	51107996	UCSC
CUST_8502_PI428631609	0.00695947	down	1.72448	-1.72448	-1.272	1.93517	2.16651	1.62563	3.04452	1.59294	1.55271	lncRNA			RP11-138J23.1			chr5	+	374	433				ENST00000514769	chr5	+	103415612	103441104	gencode
CUST_9335_PI428631609	0.0392127	down	1.72624	-1.72624	-1.26963	2.55171	1.80131	2.54651	3.67625	2.78177	1.24226	lncRNA			AC123023.1			chr3	+	345	404				ENST00000455974	chr3	+	34244736	34310303	gencode
pl096586	0.0413763	down	3.12117	-3.12117	-0.608981	1.49639	0.293436	0.0384989	2.95718	2.51032	1.63799	lncRNA						chr13	+	113584219	113584278				uc001vso	chr13	+	113556508	113612477	UCSC
pl042761	0.0162044	down	2.48428	-2.48428	-0.761716	0.769389	0.155631	0.817423	2.04533	2.83212	1.67784	lncRNA						chr19	-	14164180	14164239				BC007663	chr19	-	14164180	14165785	NCBI
pl079508	0.0409714	down	2.13856	-2.13856	-0.911875	0.296108	0.421337	-0.0599723	1.88206	1.01746	0.86413	lncRNA						chr13	+	51171196	51171255				LIT1923	chr13	+	50964333	51298199	NCBI
pl108801	0.0160272	down	1.7944	-1.7944	-1.18553	0.105147	0.361345	0.544191	1.69788	1.03408	1.97939	lncRNA						chr2	-	112069783	112069842					chr2	-	111997376	112123246	Agilent
