# Supplementary material for: m6A-induced lncRNA RP11 triggers the dissemination of colorectal cancer cells via upregulation of Zeb1
Source: Mol Cancer. 2019 Apr 13;18:87. doi: 10.1186/s12943-019-1014-2 (PMC6461827; doi:10.1186/s12943-019-1014-2)
Supplement: Supplementary file 2 — Table S1. The clinic pathological features of clinical CRC tissues (n = 32). Table S2. Sequences of primers. Table S3. The information of 8 lncRNAs. Table S4. The protein information of RP11 pull down/MS analysis. Table S5. Factors related to the stability of Zeb1 in cancer cells. (ZIP 279 kb) [file 12943_2019_1014_MOESM2_ESM.zip › 12943_2019_1014_MOESM2_ESM/Table S4 .xlsx]

## Sheet: 工作表1
75~100 kd
Hits	Protein Mass	No. of Peptide	Sequence Header	Link	Relative Abundance
1	95678.3	5	>sp|Q12906|ILF3_HUMAN Interleukin enhancer-binding factor 3 OS=Homo sapiens GN=ILF3 PE=1 SV=3	Q12906	0.551688	ILF3	Interleukin enhancer-binding factor 3
2	76625.5	2	>sp|P19338|NUCL_HUMAN Nucleolin OS=Homo sapiens GN=NCL PE=1 SV=3	P19338	0.352827	NCL	Nucleolin
3	71184.3	1	>sp|O43390|HNRPR_HUMAN Heterogeneous nuclear ribonucleoprotein R OS=Homo sapiens GN=HNRNPR PE=1 SV=1	O43390	0.0954852	HNRNPR	Heterogeneous nuclear ribonucleoprotein R
45~75 kd
Hits	Protein Mass	No. of Peptide	Sequence Header	Link	Relative Abundance
1	69787.6	18	>sp|O60506|HNRPQ_HUMAN Heterogeneous nuclear ribonucleoprotein Q OS=Homo sapiens GN=SYNCRIP PE=1 SV=2	O60506	0.586065	SYNCRIP	Heterogeneous nuclear ribonucleoprotein Q
2	76625.5	9	>sp|P19338|NUCL_HUMAN Nucleolin OS=Homo sapiens GN=NCL PE=1 SV=3	P19338	0.075367	NCL	Nucleolin
3	66194.8	7	>sp|Q9Y6M1|IF2B2_HUMAN Insulin-like growth factor 2 mRNA-binding protein 2 OS=Homo sapiens GN=IGF2BP2 PE=1 SV=2	Q9Y6M1	0.11386	IGF2BP2	Insulin-like growth factor 2 mRNA-binding protein 2
4	64007.8	7	>sp|O00425|IF2B3_HUMAN Insulin-like growth factor 2 mRNA-binding protein 3 OS=Homo sapiens GN=IGF2BP3 PE=1 SV=2	O00425	0.136269	IGF2BP3	Insulin-like growth factor 2 mRNA-binding protein 3
5	77749.3	4	>sp|P52272|HNRPM_HUMAN Heterogeneous nuclear ribonucleoprotein M OS=Homo sapiens GN=HNRNPM PE=1 SV=3	P52272	0.0258261	HNRNPM	Heterogeneous nuclear ribonucleoprotein M
6	62511.8	3	>sp|P19525|E2AK2_HUMAN Interferon-induced, double-stranded RNA-activated protein kinase OS=Homo sapiens GN=EIF2AK2 PE=1 SV=2	P19525	0.0226221	EIF2AK2	Interferon-induced, double-stranded RNA-activated protein kinase
7	69617.9	2	>sp|P17844|DDX5_HUMAN Probable ATP-dependent RNA helicase DDX5 OS=Homo sapiens GN=DDX5 PE=1 SV=1	P17844	0.0399911	DDX5	Probable ATP-dependent RNA helicase DDX5
20~45 kd
Hits	Protein Mass	No. of Peptide	Sequence Header	Link	Relative Abundance
1	38837	4	>sp|P09651|ROA1_HUMAN Heterogeneous nuclear ribonucleoprotein A1 OS=Homo sapiens GN=HNRNPA1 PE=1 SV=5	P09651	0.34079	HNRNPA1	Heterogeneous nuclear ribonucleoprotein A1
2	37463.7	4	>sp|P22626|ROA2_HUMAN Heterogeneous nuclear ribonucleoproteins A2/B1 OS=Homo sapiens GN=HNRNPA2B1 PE=1 SV=2	P22626	0.134353	HNRNPA2B1	Heterogeneous nuclear ribonucleoproteins A2/B1
3	30992.8	3	>sp|Q13151|ROA0_HUMAN Heterogeneous nuclear ribonucleoprotein A0 OS=Homo sapiens GN=HNRNPA0 PE=1 SV=1	Q13151	0.185043	HNRNPA0	Heterogeneous nuclear ribonucleoprotein A0
4	36201.4	2	>sp|P04406|G3P_HUMAN Glyceraldehyde-3-phosphate dehydrogenase OS=Homo sapiens GN=GAPDH PE=1 SV=3	P04406	0.0881027	GAPDH	Glyceraldehyde-3-phosphate dehydrogenase
5	36950.5	2	>sp|P00338|LDHA_HUMAN L-lactate dehydrogenase A chain OS=Homo sapiens GN=LDHA PE=1 SV=2	P00338	0.0328956	LDHA	L-lactate dehydrogenase A chain
6	43263.3	1	>sp|Q12905|ILF2_HUMAN Interleukin enhancer-binding factor 2 OS=Homo sapiens GN=ILF2 PE=1 SV=2	Q12905	0.0086136	ILF2	Interleukin enhancer-binding factor 2
7	36059.2	1	>sp|Q99729-2|ROAA_HUMAN Isoform 2 of Heterogeneous nuclear ribonucleoprotein A/B OS=Homo sapiens GN=HNRNPAB	Q99729-2	0.0578976	HNRNPAB	Heterogeneous nuclear ribonucleoprotein A/B
8	36240.2	1	>sp|Q15717|ELAV1_HUMAN ELAV-like protein 1 OS=Homo sapiens GN=ELAVL1 PE=1 SV=2	Q15717	0.0381914	ELAVL1	ELAV-like protein 1
9	34838.7	1	>sp|O75569|PRKRA_HUMAN Interferon-inducible double-stranded RNA-dependent protein kinase activator A OS=Homo sapiens GN=PRKRA PE=1 SV=1	O75569	0.029018	PRKRA	Interferon-inducible double-stranded RNA-dependent protein kinase activator A
10	31589.7	1	>sp|P15880|RS2_HUMAN 40S ribosomal protein S2 OS=Homo sapiens GN=RPS2 PE=1 SV=2	P15880	0.0342434	RPS2	40S ribosomal protein S2
11	31741.8	1	>sp|Q07021|C1QBP_HUMAN Complement component 1 Q subcomponent-binding protein, mitochondrial OS=Homo sapiens GN=C1QBP PE=1 SV=1	Q07021	0.028089	C1QBP	Complement component 1 Q subcomponent-binding protein, mitochondrial
12	30148.1	1	>sp|P62424|RL7A_HUMAN 60S ribosomal protein L7a OS=Homo sapiens GN=RPL7A PE=1 SV=2	P62424	0.022762	RPL7A	60S ribosomal protein L7a
